# Supplementary material for: Trabectedin Is Active against Two Novel, Patient-Derived Solitary Fibrous Pleural Tumor Cell Lines and Synergizes with Ponatinib
Source: Cancers (Basel). 2022 Nov 15;14(22):5602. doi: 10.3390/cancers14225602 (PMC9688590; doi:10.3390/cancers14225602)
Supplement: Supplementary file 1 [file cancers-14-05602-s001.zip]

Archive with 1 entries (1 files):
- cancers-1936901-supplementary.pdf
